# Supplementary material for: In Vitro and In Vivo Antibiofilm Activity of Red Onion Scales: An Agro-Food Waste
Source: Molecules. 2023 Jan 1;28(1):355. doi: 10.3390/molecules28010355 (PMC9822268; doi:10.3390/molecules28010355)
Supplement: Supplementary file 1 [file molecules-28-00355-s001.zip]

Archive with 1 entries (1 files):
- molecules-2102312-supplementary.pdf
